# Supplementary material for: The interplay between the entrepreneurial leadership identity, entrepreneurial leadership competency and venture growth intentions of women in rural Australia
Source: PLoS One. 2024 Feb 2;19(2):e0296865. doi: 10.1371/journal.pone.0296865 (PMC10836661; doi:10.1371/journal.pone.0296865)
Supplement: S1 Data — (XLSX) [file pone.0296865.s001.xlsx]

## Sheet: Sheet1
id	Tidt1	Tidt2	Tidt3	Tidt4	Tpsn1	Tpsn2	Tpsn3	psn4	NTint4	FC1	FC2	FC3	FC4	FC5	AU1	AU2	AU3	AU4	UW1	UW2	UW3	UW4	UW5	BC1	BC2	BC3	BC4	BC5	DG1	DG2	DG3	DG4	OIE1	OIE2	OIE3	OIE4	OIE5	OIE6	OIE7	OIE8	OIE9	OIE10	OIE11	OTL1	OTL2	OTL3	OTL4	OTL5	AU
1	5	5	5	5	5	5	4	3	5	4	2	5	4	3	5	5	5	5	5	5	5	5	5	4	3	4	4	5	5	4	4	3	4	3	2	2	3	1	3	5	3	4	4	4	5	5	5	2	1.931
2	4	4	3	3	5	5	4	4	4	4	4	4	4	4	3	4	4	4	4	4	4	4	4	5	3	3	4	5	4	3	4	3	4	4	4	4	4	3	3	4	4	4	4	4	4	4	4	4	-0.221
3	4	3	4	3	4	4	4	4	4	4	5	4	3	4	4	2	3	4	3	5	5	5	5	4	5	4	4	5	4	4	3	4	5	4	4	4	3	2	4	4	2	3	3	4	4	4	4	4	-0.91
4	4	4	3	3	5	4	4	4	4	5	5	4	4	5	3	4	3	2	4	5	4	4	4	5	4	4	4	4	4	1	3	3	4	3	3	4	2	1	2	3	3	3	3	2	5	2	4	3	-0.658
5	4	4	4	3	3	3	3	4	4	5	4	3	4	4	3	4	3	3	99	4	4	4	4	4	3	4	3	3	4	3	4	4	4	3	3	4	4	3	3	3	3	3	3	3	4	4	4	4	-0.658
6	2	3	2	2	3	3	4	4	3	3	4	4	4	4	3	3	3	4	4	5	5	5	4	4	3	3	3	4	4	2	3	2	3	3	3	2	1	1	1	3	2	3	4	4	4	3	5	3	-1.102
7	4	4	4	4	3	2	1	3	4	4	4	5	5	4	3	4	4	4	3	5	4	4	4	5	5	4	4	4	4	3	4	4	4	4	4	4	4	3	4	4	4	4	4	4	4	4	4	4	-0.221
8	5	5	4	4	4	4	4	4	4	4	4	4	4	4	4	4	4	4	4	5	5	4	5	3	4	4	4	5	4	3	4	3	4	4	4	4	4	2	4	4	4	4	5	4	4	4	4	4	0.415
9	4	4	5	5	4	4	3	5	4	5	4	4	4	4	5	3	2	4	4	5	5	5	4	5	5	3	5	4	4	4	3	5	5	5	2	3	4	4	4	4	3	4	5	5	5	5	4	5	-0.267
10	5	4	4	4	5	4	5	5	4	4	3	5	4	3	4	4	5	4	4	5	4	5	5	4	5	3	4	5	5	3	4	4	4	4	4	4	5	5	4	5	4	5	5	5	5	4	4	4	0.852
11	5	5	5	5	5	5	5	5	5	5	5	4	4	4	5	5	5	5	5	5	5	5	5	5	5	4	5	5	5	4	4	4	4	4	4	4	4	3	4	5	5	5	5	5	5	5	5	5	1.931
12	4	4	4	3	3	4	4	4	5	4	5	4	4	4	4	4	3	4	4	5	5	5	5	4	4	4	4	4	4	4	3	4	4	3	3	3	4	1	4	4	3	4	4	3	3	3	3	3	-0.022
13	5	5	5	4	4	3	4	1	4	3	5	5	4	2	3	1	5	4	5	5	5	5	5	5	3	4	5	5	5	5	1	3	5	5	5	5	4	3	5	5	2	5	5	5	5	3	5	3	-1.116
14	5	5	4	4	4	5	5	4	5	5	4	4	4	4	3	3	3	4	4	4	5	5	5	4	4	4	3	3	5	4	3	3	3	4	4	4	4	4	4	4	3	5	5	4	4	4	5	5	-1.102
15	3	3	3	3	3	2	3	3	3	5	3	3	5	3	3	3	3	3	3	3	3	3	3	3	3	3	3	3	3	3	3	3	3	3	3	3	3	3	3	3	3	3	3	3	5	3	3	3	-1.102
16	5	5	4	4	5	5	5	5	5	5	5	5	5	5	5	5	5	4	4	4	5	5	5	5	4	4	4	4	4	4	4	5	5	5	5	5	4	5	4	4	4	4	4	4	5	5	5	4	1.931
17	4	4	3	3	4	3	4	4	4	4	5	4	5	4	3	3	3	2	4	4	4	4	5	5	4	4	3	3	3	3	3	3	4	3	3	3	3	2	3	4	3	4	4	4	4	4	4	3	-1.102
18	4	4	4	4	3	4	4	4	5	5	5	5	4	4	4	4	3	3	4	4	4	4	4	4	4	4	4	4	4	3	4	3	4	4	4	4	4	2	2	4	3	4	3	4	5	4	5	4	-0.022
19	4	4	4	4	4	4	3	2	4	4	4	4	4	4	3	3	3	3	3	4	4	4	4	4	4	4	4	4	4	4	4	3	3	4	3	3	3	3	4	4	3	3	3	3	3	3	3	3	-1.102
20	4	4	4	4	5	4	4	4	3	5	5	5	2	3	4	4	4	3	3	4	4	4	4	4	4	4	4	5	3	4	4	5	4	4	3	3	4	4	4	4	3	4	3	4	5	4	4	5	0.415
21	4	4	4	3	4	3	4	3	4	4	2	2	4	4	4	2	4	4	4	4	4	4	5	4	4	4	4	3	4	3	3	4	4	4	4	3	2	2	2	4	3	4	5	4	4	4	5	3	-0.473
22	3	2	2	3	4	4	4	4	4	5	5	3	3	3	2	4	3	3	3	3	4	4	5	5	5	4	4	5	4	2	2	2	4	4	2	2	1	4	4	3	3	3	5	5	5	5	3	3	-1.294
23	5	5	4	4	4	5	4	4	5	4	4	2	3	4	4	4	4	4	3	5	5	5	5	5	5	4	4	4	4	3	3	3	3	4	4	4	4	3	4	5	4	5	5	4	4	4	5	4	0.415
24	5	5	4	4	4	4	3	4	5	4	4	5	5	4	3	3	3	4	4	5	4	5	3	4	5	4	5	5	4	4	3	4	4	3	3	3	3	2	3	3	5	3	5	4	5	5	5	4	-1.102
25	4	4	5	5	5	5	4	3	4	5	4	5	4	3	4	4	3	4	4	5	5	5	4	5	4	3	4	4	4	4	3	3	3	4	3	3	3	2	3	4	2	2	4	4	4	4	5	3	-0.022
26	5	4	4	4	5	4	4	4	4	1	4	4	4	3	4	4	4	3	4	5	5	5	4	4	4	5	5	4	5	4	3	4	5	5	4	3	4	3	4	4	3	4	4	4	5	5	5	5	0.415
27	4	4	5	4	3	3	3	5	4	5	5	5	5	5	5	5	5	5	5	5	5	5	5	5	5	5	5	5	5	4	5	4	5	5	5	5	5	5	5	5	5	5	5	4	4	4	4	4	1.931
28	4	4	4	4	5	4	4	5	5	4	5	5	5	4	4	4	3	4	4	5	5	5	4	4	4	4	5	5	4	2	4	4	4	5	5	5	3	2	2	3	3	4	4	2	5	4	4	4	-0.022
29	4	3	3	3	5	4	4	4	4	4	4	4	3	3	3	4	4	3	3	4	3	3	3	4	4	4	3	4	3	3	3	4	4	3	3	3	4	3	2	3	3	3	3	4	4	4	3	3	-0.221
30	3	2	4	3	4	3	4	4	4	5	5	4	4	4	4	4	4	4	4	5	5	5	5	5	4	4	4	5	5	2	4	4	4	2	2	2	2	1	4	4	2	4	4	4	4	4	4	4	0.415
31	3	3	3	3	5	5	4	3	3	5	5	4	4	4	3	4	3	2	4	4	4	4	4	4	3	3	4	4	4	2	3	2	4	4	4	4	4	3	3	4	3	3	4	4	5	4	4	4	-0.658
32	4	3	4	3	4	5	5	4	5	5	5	5	5	5	5	5	3	3	4	5	4	4	4	4	4	4	4	4	5	5	5	5	5	5	5	5	5	5	5	5	3	4	5	5	5	5	5	5	1.057
33	4	5	5	5	5	5	4	4	5	4	4	4	5	5	4	5	3	2	3	4	5	5	5	3	3	3	4	5	4	3	4	4	4	5	4	5	5	3	3	3	2	3	3	3	3	3	4	4	0.421
34	4	4	4	3	4	5	4	3	4	4	4	3	3	3	4	4	3	3	3	3	3	4	3	4	3	3	3	4	4	4	4	4	4	4	4	4	4	3	3	3	4	3	3	3	4	4	4	3	-0.022
35	5	4	4	3	5	4	3	3	5	5	5	3	3	5	3	2	3	1	4	5	3	3	2	5	4	4	3	5	3	3	3	4	3	3	4	3	4	2	1	3	3	2	3	3	5	5	3	4	-1.546
36	5	3	4	4	5	4	5	5	4	4	4	4	4	3	5	4	4	3	3	4	4	5	4	5	4	5	5	5	5	5	4	5	5	5	5	5	3	2	2	3	4	3	4	4	5	5	5	5	1.05
37	4	4	4	4	4	4	3	4	5	5	5	5	5	5	5	5	3	3	4	5	5	5	5	5	5	5	5	5	5	3	5	5	5	5	5	3	4	3	3	4	4	5	4	4	5	5	5	5	1.057
38	5	3	4	4	5	4	5	5	5	5	5	5	5	5	5	5	5	2	5	5	5	5	5	4	5	5	5	5	5	4	5	5	5	5	5	4	4	3	4	5	4	5	5	5	5	3	5	5	1.931
39	4	4	4	3	5	5	4	5	4	5	5	5	5	5	4	4	5	5	5	5	5	5	5	5	5	5	5	5	5	5	5	4	4	4	4	4	4	3	4	5	5	5	5	5	5	4	5	5	0.852
40	4	5	5	4	5	4	4	5	5	5	5	5	4	4	4	5	5	5	4	5	5	5	5	4	5	5	5	5	5	5	5	5	5	4	4	4	4	4	4	5	4	5	5	5	5	5	4	4	1.295
41	4	4	4	3	5	4	4	3	4	4	2	2	4	4	4	2	4	4	4	4	4	4	5	4	4	4	4	3	4	3	3	4	4	4	4	3	2	2	2	4	3	4	5	4	4	4	5	3	-0.473
42	3	2	2	2	5	4	4	4	2	5	5	3	3	3	2	4	3	3	3	3	4	4	5	5	5	4	4	5	4	2	2	2	4	4	2	2	1	4	4	3	3	3	5	5	5	5	3	3	-1.294
43	5	5	5	4	5	4	5	4	4	4	4	2	3	4	4	4	4	4	3	5	5	5	5	5	5	4	4	4	4	3	3	3	3	4	4	4	4	3	4	5	4	5	5	4	4	4	5	4	0.415
44	5	4	4	4	5	4	4	5	5	5	5	4	4	4	4	5	4	4	4	5	5	5	5	5	5	3	4	5	4	3	4	3	4	5	5	5	4	4	3	5	4	5	5	4	5	5	5	5	0.858
45	3	3	3	3	4	3	3	3	3	3	3	3	3	3	3	3	3	3	3	3	3	3	3	4	4	4	4	4	3	3	3	3	3	3	3	3	3	3	3	3	3	3	3	3	3	3	3	3	-1.102
46	1	1	1	1	1	1	1	4	1	4	3	5	3	3	2	2	3	4	5	4	3	5	3	5	3	5	4	4	5	3	5	5	2	2	2	2	3	2	1	3	3	3	4	5	5	5	5	3	-2.182
47	4	4	4	4	5	5	5	3	4	3	3	3	3	3	3	3	3	3	3	3	4	3	4	4	4	4	3	3	4	2	4	2	3	4	2	2	3	3	3	3	4	4	3	3	4	4	4	3	-1.102
48	4	4	4	4	5	3	3	4	4	5	5	4	3	4	4	4	3	3	4	5	5	5	4	4	4	4	4	5	4	5	4	4	4	4	3	3	3	4	2	3	2	3	3	4	5	4	4	4	-0.022
49	4	4	4	3	4	4	3	4	4	5	5	4	5	4	2	2	3	2	3	4	4	4	4	4	3	4	4	4	3	2	3	4	4	4	4	4	2	1	2	2	3	3	3	4	4	3	4	2	-2.182
50	5	5	4	4	4	3	4	4	3	4	4	5	5	4	3	3	3	4	4	5	4	5	3	4	5	4	5	5	4	4	3	4	4	3	3	3	3	2	3	3	5	3	5	4	5	5	5	4	-1.102
51	4	4	5	5	5	5	4	3	4	5	4	5	4	3	4	4	3	4	4	5	5	5	4	5	4	3	4	4	4	4	3	3	3	4	3	3	3	2	3	4	2	2	4	4	4	4	5	3	-0.022
52	5	4	4	4	5	4	4	4	4	1	4	4	4	3	4	4	4	3	4	5	5	5	4	4	4	5	5	4	5	4	3	4	5	5	4	3	4	3	4	4	3	4	4	4	5	5	5	5	0.415
53	4	4	4	3	5	5	4	5	3	5	5	5	5	5	5	5	5	5	5	5	5	5	5	5	5	5	5	5	5	4	5	4	5	5	5	5	5	5	5	5	5	5	5	4	4	4	4	5	1.931
54	4	4	4	4	4	4	4	5	5	4	5	5	5	4	4	4	3	4	4	5	5	5	4	4	4	4	5	5	4	2	4	4	4	5	5	5	3	2	2	3	3	4	4	2	5	4	4	4	-0.022
55	5	5	5	5	5	4	4	5	5	5	5	5	5	5	4	5	5	4	5	5	5	5	5	5	5	5	5	5	5	4	5	4	4	4	4	5	5	3	4	5	5	4	5	4	4	4	4	4	1.295
56	4	4	5	4	4	3	3	3	5	5	5	3	3	4	4	4	4	3	3	4	4	4	4	3	3	2	4	99	3	3	3	2	3	3	3	4	3	1	2	3	3	3	3	3	4	3	4	3	0.415
57	4	4	4	4	4	4	3	4	4	5	4	4	4	4	3	4	4	3	99	4	4	4	4	3	4	3	4	4	4	3	4	3	4	4	4	4	4	3	3	4	3	3	4	4	4	4	4	4	-0.221
58	3	3	3	4	4	5	5	5	4	3	4	4	3	3	3	2	3	4	4	3	5	5	5	4	5	4	5	4	5	4	2	3	4	5	2	3	3	3	5	5	3	5	5	5	4	5	5	4	-1.546
59	5	4	4	4	5	4	4	5	4	5	5	4	4	4	3	3	3	3	4	4	5	5	5	5	5	4	4	5	5	4	3	5	4	4	5	4	4	3	2	4	4	4	4	4	5	4	4	3	-1.102
60	5	5	4	5	4	4	4	4	5	5	5	4	5	5	4	4	4	4	5	5	4	4	5	5	4	4	4	4	4	5	4	3	5	5	5	5	4	4	3	4	4	4	4	4	5	5	4	4	0.415
61	5	4	4	4	4	2	3	3	5	5	5	3	3	5	3	2	3	1	4	5	3	3	2	5	4	4	3	5	3	3	3	4	3	3	4	3	4	2	1	3	3	2	3	3	5	5	3	4	-1.546
62	5	4	4	4	5	4	5	5	4	5	5	4	4	4	3	3	3	3	4	4	5	5	5	5	5	4	4	5	5	4	3	5	4	4	5	4	4	3	2	4	4	4	4	4	5	4	4	3	-1.102
63	5	5	5	4	5	3	4	5	4	5	5	5	5	5	4	4	3	2	4	5	5	5	5	5	4	4	4	5	4	2	4	4	4	4	4	2	4	2	2	4	2	4	4	4	5	5	4	5	-0.022
64	4	4	4	4	4	4	3	4	4	5	4	4	4	3	3	3	3	4	4	4	4	4	4	4	4	4	4	4	4	4	4	3	3	4	3	4	3	2	3	5	3	3	3	4	4	3	4	3	-1.102
65	4	3	3	3	4	5	5	5	4	5	4	3	3	3	3	4	4	4	4	4	4	4	4	4	4	4	3	4	3	4	4	4	4	4	4	2	3	2	3	3	2	4	4	3	4	3	4	3	-0.221
66	5	5	5	4	5	4	5	5	5	5	5	5	2	2	2	3	5	3	5	5	3	4	3	5	5	3	5	5	5	3	3	5	4	5	5	3	4	2	4	5	1	5	3	3	5	5	5	5	-0.864
67	5	5	5	4	5	5	4	5	4	5	5	5	5	5	4	4	3	2	4	5	5	5	5	5	4	4	4	5	4	2	4	4	4	4	4	2	4	2	2	4	2	4	4	4	5	5	4	5	-0.022
68	4	3	4	3	4	3	4	4	3	4	4	4	3	3	3	4	4	3	3	4	3	3	3	4	4	4	3	4	3	3	3	4	4	3	3	3	4	3	2	3	3	3	3	4	4	4	3	3	-0.221
69	3	2	4	3	4	4	3	4	2	5	5	4	4	4	4	4	4	4	4	5	5	5	5	5	4	4	4	5	5	2	4	4	4	2	2	2	2	1	4	4	2	4	4	4	4	4	4	4	0.415
70	3	3	3	3	4	4	5	3	4	5	5	4	4	4	3	4	3	2	4	4	4	4	4	4	3	3	4	4	4	2	3	2	4	4	4	4	4	3	3	4	3	3	4	4	5	4	4	4	-0.658
71	4	3	4	4	4	4	4	4	5	5	5	5	5	5	5	5	3	3	4	5	4	4	4	5	5	5	5	5	5	5	5	5	5	5	5	5	5	5	5	5	3	4	5	4	4	4	4	4	1.057
72	4	5	5	5	5	4	4	4	5	4	4	4	5	5	4	5	3	2	3	4	5	5	5	3	3	3	4	5	4	3	4	4	4	5	4	5	5	3	3	3	2	3	3	3	3	3	4	4	0.421
73	4	4	4	3	4	3	4	3	4	4	4	3	3	3	4	4	3	3	3	3	3	4	3	4	3	3	3	4	4	4	4	4	4	4	4	4	4	3	3	3	4	3	3	3	4	4	4	3	-0.022
74	4	4	4	4	3	4	3	4	4	5	4	4	4	3	3	3	3	4	4	4	4	4	4	4	4	4	4	4	4	4	4	3	3	4	3	4	3	2	3	5	3	3	3	4	4	3	4	3	-1.102
75	5	3	4	4	3	4	4	5	4	4	4	4	4	3	5	4	4	3	3	4	4	5	4	5	4	5	5	5	5	5	4	5	5	5	5	5	3	2	2	3	4	3	4	4	5	5	5	5	1.05
76	4	4	4	4	3	4	2	4	5	5	5	5	5	5	5	5	3	3	4	5	5	5	5	5	5	5	5	5	5	3	5	5	5	5	5	3	4	3	3	4	4	5	4	4	5	5	5	5	1.057
77	5	3	3	3	4	2	3	5	5	5	5	5	5	5	5	5	5	2	5	5	5	5	5	5	5	5	5	5	5	4	5	5	5	5	5	4	4	3	4	5	4	5	5	4	4	4	4	4	1.931
78	4	4	4	4	4	4	3	5	5	5	5	5	5	5	4	4	5	5	5	5	5	5	5	5	5	5	5	5	5	5	5	4	4	4	4	4	4	3	4	5	5	5	5	5	5	4	5	5	0.852
79	4	5	5	4	3	4	2	5	5	5	5	5	4	4	4	5	5	5	4	5	5	5	5	4	5	5	5	5	5	5	5	5	5	4	4	4	4	4	4	5	4	5	5	5	5	5	4	4	1.295
80	4	4	4	3	4	2	3	3	4	4	2	2	4	4	4	2	4	4	4	4	4	4	5	4	4	4	4	3	4	3	3	4	4	4	4	3	2	2	2	4	3	4	5	4	4	4	5	3	-0.473
81	3	2	2	2	5	3	4	4	4	5	5	3	3	3	2	4	3	3	3	3	4	4	5	5	5	4	4	5	4	2	2	2	4	4	2	2	1	4	4	3	3	3	5	5	5	5	3	3	-1.294
82	5	5	5	4	5	5	3	5	5	5	5	5	5	5	4	4	3	2	4	5	5	5	5	5	4	4	4	5	4	2	4	4	4	4	4	2	4	2	2	4	2	4	4	4	5	5	4	5	-0.022
83	4	4	4	3	3	4	4	5	4	5	4	3	3	3	3	4	4	4	4	4	4	4	4	4	4	4	3	4	3	4	4	4	4	4	4	2	3	2	3	3	2	4	4	3	4	3	4	3	-0.221
84	5	5	5	4	4	5	3	5	5	5	5	5	5	5	4	4	3	2	4	5	5	5	5	5	4	4	4	5	4	2	4	4	4	4	4	2	4	2	2	4	2	4	4	4	5	5	4	5	-0.022
85	4	4	4	4	4	4	4	4	4	5	4	4	4	3	3	3	3	4	4	4	4	4	4	4	4	4	4	4	4	4	4	3	3	4	3	4	3	2	3	5	3	3	3	4	4	3	4	3	-1.102
86	4	3	4	2	5	3	3	5	4	5	4	3	3	3	3	4	4	4	4	4	4	4	4	4	4	4	3	4	3	4	4	4	4	4	4	2	3	2	3	3	2	4	4	3	4	3	4	3	-0.221
87	5	5	5	4	5	4	4	5	5	5	5	5	2	2	2	3	5	3	5	5	3	4	3	5	5	3	5	5	5	3	3	5	4	5	5	3	4	2	4	5	1	5	3	3	5	5	5	5	-0.864
88	4	3	3	3	3	2	3	4	4	4	4	4	3	3	3	4	4	3	3	4	3	3	3	4	4	4	3	4	3	3	3	4	4	3	3	3	4	3	2	3	3	3	3	4	4	4	3	3	-0.221
89	3	2	3	3	4	2	3	4	3	5	5	4	4	4	4	4	4	4	4	5	5	5	5	5	4	4	4	5	5	2	4	4	4	2	2	2	2	1	4	4	2	4	4	4	4	4	4	4	0.415
90	3	3	3	3	5	4	5	3	4	5	5	4	4	4	3	4	3	2	4	4	4	4	4	4	3	3	4	4	4	2	3	2	4	4	4	4	4	3	3	4	3	3	4	4	5	4	4	4	-0.658
91	5	5	5	4	5	4	3	5	5	5	5	5	2	2	2	3	5	3	5	5	3	4	3	5	5	3	5	5	5	3	3	5	4	5	5	3	4	2	4	5	1	5	3	3	5	5	5	5	-0.864
92	4	3	4	3	4	2	3	4	5	5	5	5	5	5	5	5	3	3	4	5	4	4	4	5	5	5	5	5	5	5	5	5	5	5	5	5	5	5	5	5	3	4	5	4	4	4	4	4	1.057
93	4	5	5	5	5	4	2	4	5	4	4	4	5	5	4	5	3	2	3	4	5	5	5	3	3	3	4	5	4	3	4	4	4	5	4	5	5	3	3	3	2	3	3	3	3	3	4	4	0.421
94	4	4	4	3	2	3	4	3	4	4	4	3	3	3	4	4	3	3	3	3	3	4	3	4	3	3	3	4	4	4	4	4	4	4	4	4	4	3	3	3	4	3	3	3	4	4	4	3	-0.022
95	5	3	4	4	4	4	4	5	4	4	4	4	4	3	5	4	4	3	3	4	4	5	4	5	4	5	5	5	5	5	4	5	5	5	5	5	3	2	2	3	4	3	4	4	5	5	5	5	1.05
96	4	4	4	4	4	5	4	4	5	5	5	5	5	5	5	5	3	3	4	5	5	5	5	5	5	5	5	5	5	3	5	5	5	5	5	3	4	3	3	4	4	5	4	4	5	5	5	5	1.057
97	5	3	4	3	5	4	4	5	5	5	5	5	5	5	5	5	5	2	5	5	5	5	5	5	5	5	5	5	5	4	5	5	5	5	5	4	4	3	4	5	4	5	5	4	4	4	4	4	1.931
98	4	4	4	3	4	2	3	5	5	5	5	5	5	5	4	4	5	5	5	5	5	5	5	5	5	5	5	5	5	5	5	4	4	4	4	4	4	3	4	5	5	5	5	5	5	4	5	5	0.852
99	4	5	5	4	5	4	4	5	5	5	5	5	4	4	4	5	5	5	4	5	5	5	5	4	5	5	5	5	5	5	5	5	5	4	4	4	4	4	4	5	4	5	5	5	5	5	4	4	1.295
[truncated: 6 more columns]

## Sheet: Sheet2
id	Tidt1	Tidt2	Tidt3	Tidt4	Tpsn1	Tpsn2	Tpsn3	psn4	NTint4	Tidt1	Tidt2	Tidt3	Tidt4	Tpsn1	Tpsn2	Tpsn3	psn4	NTint4
p1	5	5	5	5	5	5	4	3	5	5	5	5	5	5	5	4	3	5
p10	4	4	3	3	5	5	4	4	4	4	4	3	3	5	5	4	4	4
p11	4	3	4	3	4	4	4	4	4	4	3	4	3	4	4	4	4	4
p12	4	4	3	3	5	4	4	4	4	4	4	3	3	5	4	4	4	4
p13	4	4	4	3	3	3	3	4	4	4	4	4	3	3	3	3	4	4
p14	2	3	2	2	3	3	4	4	3	2	3	2	2	3	3	4	4	3
p15	4	4	4	4	3	2	1	3	4	4	4	4	4	3	2	1	3	4
p16	5	5	4	4	4	4	4	4	4	5	5	4	4	4	4	4	4	4
p17	4	4	5	5	4	4	3	5	4	4	4	5	5	4	4	3	5	4
p18	5	4	4	4	5	4	5	5	4	5	4	4	4	5	4	5	5	4
p19	5	5	5	5	5	5	5	5	5	5	5	5	5	5	5	5	5	5
p2	4	4	4	3	3	4	4	4	5	4	4	4	3	3	4	4	4	5
p21	5	5	5	4	4	3	4	1	4	5	5	5	4	4	3	4	1	4
p3	5	5	4	4	4	5	5	4	5	5	5	4	4	4	5	5	4	5
p4	3	3	3	3	3	2	3	3	3	3	3	3	3	3	2	3	3	3
p5	5	5	4	4	5	5	5	5	5	5	5	4	4	5	5	5	5	5
p7	4	4	3	3	4	3	4	4	4	4	4	3	3	4	3	4	4	4
p8	4	4	4	4	3	4	4	4	5	4	4	4	4	3	4	4	4	5
p9	4	4	4	4	4	4	3	2	4	4	4	4	4	4	4	3	2	4
s1	4	4	4	4	5	4	4	4	3	4	4	4	4	5	4	4	4	3
s101	4	4	4	3	4	3	4	3	4	4	4	4	3	4	3	4	3	4
s102	3	2	2	3	4	4	4	4	4	3	2	2	3	4	4	4	4	4
s104	5	5	4	4	4	5	4	4	5	5	5	4	4	4	5	4	4	5
s105	5	5	4	4	4	4	3	4	5	5	5	4	4	4	4	3	4	5
s106	4	4	5	5	5	5	4	3	4	4	4	5	5	5	5	4	3	4
s107	5	4	4	4	5	4	4	4	4	5	4	4	4	5	4	4	4	4
s108	4	4	5	4	3	3	3	5	4	4	4	5	4	3	3	3	5	4
s109	4	4	4	4	5	4	4	5	5	4	4	4	4	5	4	4	5	5
s11	4	3	3	3	5	4	4	4	4	4	3	3	3	5	4	4	4	4
s12	3	2	4	3	4	3	4	4	4	3	2	4	3	4	3	4	4	4
s14	3	3	3	3	5	5	4	3	3	3	3	3	3	5	5	4	3	3
s17	4	3	4	3	4	5	5	4	5	4	3	4	3	4	5	5	4	5
s18	4	5	5	5	5	5	4	4	5	4	5	5	5	5	5	4	4	5
s19	4	4	4	3	4	5	4	3	4	4	4	4	3	4	5	4	3	4
s2	5	4	4	3	5	4	3	3	5	5	4	4	3	5	4	3	3	5
s20	5	3	4	4	5	4	5	5	4	5	3	4	4	5	4	5	5	4
s21	4	4	4	4	4	4	3	4	5	4	4	4	4	4	4	3	4	5
s22	5	3	4	4	5	4	5	5	5	5	3	4	4	5	4	5	5	5
s23	4	4	4	3	5	5	4	5	4	4	4	4	3	5	5	4	5	4
s25	4	5	5	4	5	4	4	5	5	4	5	5	4	5	4	4	5	5
s27	4	4	4	3	5	4	4	3	4	4	4	4	3	5	4	4	3	4
s28	3	2	2	2	5	4	4	4	2	3	2	2	2	5	4	4	4	2
s30	5	5	5	4	5	4	5	4	4	5	5	5	4	5	4	5	4	4
s32	5	4	4	4	5	4	4	5	5	5	4	4	4	5	4	4	5	5
s33	3	3	3	3	4	3	3	3	3	3	3	3	3	4	3	3	3	3
s34	1	1	1	1	1	1	1	4	1	1	1	1	1	1	1	1	4	1
s35	4	4	4	4	5	5	5	3	4	4	4	4	4	5	5	5	3	4
s36	4	4	4	4	5	3	3	4	4	4	4	4	4	5	3	3	4	4
s37	4	4	4	3	4	4	3	4	4	4	4	4	3	4	4	3	4	4
s40	5	5	4	4	4	3	4	4	3	5	5	4	4	4	3	4	4	3
s41	4	4	5	5	5	5	4	3	4	4	4	5	5	5	5	4	3	4
s42	5	4	4	4	5	4	4	4	4	5	4	4	4	5	4	4	4	4
s43	4	4	4	3	5	5	4	5	3	4	4	4	3	5	5	4	5	3
s44	4	4	4	4	4	4	4	5	5	4	4	4	4	4	4	4	5	5
s45	5	5	5	5	5	4	4	5	5	5	5	5	5	5	4	4	5	5
s46	4	4	5	4	4	3	3	3	5	4	4	5	4	4	3	3	3	5
s47	4	4	4	4	4	4	3	4	4	4	4	4	4	4	4	3	4	4
s48	3	3	3	4	4	5	5	5	4	3	3	3	4	4	5	5	5	4
s5	5	4	4	4	5	4	4	5	4	5	4	4	4	5	4	4	5	4
s50	5	5	4	5	4	4	4	4	5	5	5	4	5	4	4	4	4	5
s52	5	4	4	4	4	2	3	3	5	5	4	4	4	4	2	3	3	5
s55	5	4	4	4	5	4	5	5	4	5	4	4	4	5	4	5	5	4
s56	5	5	5	4	5	3	4	5	4	5	5	5	4	5	3	4	5	4
s57	4	4	4	4	4	4	3	4	4	4	4	4	4	4	4	3	4	4
s58	4	3	3	3	4	5	5	5	4	4	3	3	3	4	5	5	5	4
s59	5	5	5	4	5	4	5	5	5	5	5	5	4	5	4	5	5	5
s6	5	5	5	4	5	5	4	5	4	5	5	5	4	5	5	4	5	4
s61	4	3	4	3	4	3	4	4	3	4	3	4	3	4	3	4	4	3
s62	3	2	4	3	4	4	3	4	2	3	2	4	3	4	4	3	4	2
s64	3	3	3	3	4	4	5	3	4	3	3	3	3	4	4	5	3	4
s67	4	3	4	4	4	4	4	4	5	4	3	4	4	4	4	4	4	5
s68	4	5	5	5	5	4	4	4	5	4	5	5	5	5	4	4	4	5
s69	4	4	4	3	4	3	4	3	4	4	4	4	3	4	3	4	3	4
s7	4	4	4	4	3	4	3	4	4	4	4	4	4	3	4	3	4	4
s70	5	3	4	4	3	4	4	5	4	5	3	4	4	3	4	4	5	4
s71	4	4	4	4	3	4	2	4	5	4	4	4	4	3	4	2	4	5
s72	5	3	3	3	4	2	3	5	5	5	3	3	3	4	2	3	5	5
s73	4	4	4	4	4	4	3	5	5	4	4	4	4	4	4	3	5	5
s75	4	5	5	4	3	4	2	5	5	4	5	5	4	3	4	2	5	5
s77	4	4	4	3	4	2	3	3	4	4	4	4	3	4	2	3	3	4
s78	3	2	2	2	5	3	4	4	4	3	2	2	2	5	3	4	4	4
s79	5	5	5	4	5	5	3	5	5	5	5	5	4	5	5	3	5	5
s8	4	4	4	3	3	4	4	5	4	4	4	4	3	3	4	4	5	4
s80	5	5	5	4	4	5	3	5	5	5	5	5	4	4	5	3	5	5
s81	4	4	4	4	4	4	4	4	4	4	4	4	4	4	4	4	4	4
s82	4	3	4	2	5	3	3	5	4	4	3	4	2	5	3	3	5	4
s83	5	5	5	4	5	4	4	5	5	5	5	5	4	5	4	4	5	5
s85	4	3	3	3	3	2	3	4	4	4	3	3	3	3	2	3	4	4
s86	3	2	3	3	4	2	3	4	3	3	2	3	3	4	2	3	4	3
s88	3	3	3	3	5	4	5	3	4	3	3	3	3	5	4	5	3	4
s9	5	5	5	4	5	4	3	5	5	5	5	5	4	5	4	3	5	5
s91	4	3	4	3	4	2	3	4	5	4	3	4	3	4	2	3	4	5
s92	4	5	5	5	5	4	2	4	5	4	5	5	5	5	4	2	4	5
s93	4	4	4	3	2	3	4	3	4	4	4	4	3	2	3	4	3	4
s94	5	3	4	4	4	4	4	5	4	5	3	4	4	4	4	4	5	4
s95	4	4	4	4	4	5	4	4	5	4	4	4	4	4	5	4	4	5
s96	5	3	4	3	5	4	4	5	5	5	3	4	3	5	4	4	5	5
s97	4	4	4	3	4	2	3	5	5	4	4	4	3	4	2	3	5	5
s99	4	5	5	4	5	4	4	5	5	4	5	5	4	5	4	4	5	5
